# Supplementary material for: Quantification of Minimal Disease by Digital PCR in ALK-Positive Anaplastic Large Cell Lymphoma: A Step towards Risk Stratification in International Trials?
Source: Cancers (Basel). 2022 Mar 27;14(7):1703. doi: 10.3390/cancers14071703 (PMC8996924; doi:10.3390/cancers14071703)
Supplement: Supplementary file 1 [file cancers-14-01703-s001.zip]

Archive with 1 entries (1 files):
- cancers-1659358-supplementary.pdf
